# Supplementary material for: Tumor phylogeography reveals block-shaped spatial heterogeneity and the mode of evolution in Hepatocellular Carcinoma
Source: Nat Commun. 2024 Apr 12;15:3169. doi: 10.1038/s41467-024-47541-9 (PMC11015015; doi:10.1038/s41467-024-47541-9)
Supplement: Supplementary file 4 — Supplementary Data 1 [file 41467_2024_47541_MOESM4_ESM.xlsx]

## Sheet: Data S1
Supplementary Data 1. Patients’ clinical information of this study.
Patient	TNM grouping	Stage	# Nodules	AFP	PVTT	Survival	MVI	Child-Pugh	Alcohol
SH01	T1N0M0	IB	1	235.2	N	alive	N	B	N
SH02	T2N1M0	IVA	2	>2000.0	N	alive	N	A	N
SH03	T3N0M0	IIIA	1	3.8	Y	alive	N	A	N
SH04	T2N0M0	II	1	>2000.0	Y	alive	N	A	Y
SH05	T1N0M0	IB	1	>2000.0	Y	alive	N	A	N
SH06	T1N0M0	IB	1	140.8	N	alive	N	A	Y
SH07	T1N0M0	IB	1	28.3	N	alive	N	A	N
SH08	T2N0M0	II	3	>2000.0	Y	alive	N	A	N
SH09	T1N0M0	IB	1	131.6	Y	alive	N	A	N
SH10	T2N0M0	II	1	>2000.0	Y	alive	N	A	Y
SH11	T2N0M0	II	1	12.2	Y	alive	N	A	N
SH12	T2N0M0	II	1	2.32	Y	alive	N	A	N
SH13	T1N0M0	IB	1	1.75	N	alive	N	A	N
