# Supplementary material for: Tumor phylogeography reveals block-shaped spatial heterogeneity and the mode of evolution in Hepatocellular Carcinoma
Source: Nat Commun. 2024 Apr 12;15:3169. doi: 10.1038/s41467-024-47541-9 (PMC11015015; doi:10.1038/s41467-024-47541-9)
Supplement: Supplementary file 5 — Supplementary Data 2 [file 41467_2024_47541_MOESM5_ESM.xlsx]

## Sheet: Data S2
Supplementary Data 2. The physical position of tumors and the basic sequencing information of samples.
Patient	Sample ID	X	Y	# SNVs	Mean_VAF	Type	Depth	Purity	Ploidy
SH01	SH01T01	0.86	1.7139	526	0.203013	Tumor	90.7505	0.17	5.5
SH01	SH01T02	1.5238	1.7809	589	0.233988	Tumor	95.1863	0.22	5.7
SH01	SH01T03	2.206	1.9777	565	0.262552	Tumor	84.0874	0.27	5.7
SH01	SH01T04	0.6964	1.1016	610	0.280628	Tumor	97.3869	0.47	2.7
SH01	SH01T05	0.9762	0.4864	566	0.273415	Tumor	88.3533	0.41	2.8
SH01	SH01N01					Normal	83.7265
SH02	SH02T01	1.1186	2.3412	180	0.364328	Tumor	104.735	0.6	4.9
SH02	SH02T02	1.8879	2.3715	170	0.452035	Tumor	81.9922	0.82	5.3
SH02	SH02T03	1.0602	1.6325	171	0.421936	Tumor	96.0872	0.66	5.2
SH02	SH02T04	2.0122	1.6343	184	0.391929	Tumor	96.3259	0.75	3.4
SH02	SH02T05	2.7388	1.6903	196	0.393862	Tumor	85.0443	0.78	5.5
SH02	SH02T06	0.9318	0.8284	203	0.324089	Tumor	101.063	0.77	1.9
SH02	SH02T07	1.7453	0.8986	196	0.330842	Tumor	117.842	0.76	1.9
SH02	SH02N01					Normal	89.6819
SH03	SH03T01	0.75168	1.7286	240	0.387017	Tumor	98.0623	0.86	2.9
SH03	SH03T02	0.98916	2.08092	216	0.433833	Tumor	91.4952	0.88	2.8
SH03	SH03T03	1.16232	2.43396	222	0.423428	Tumor	112.041	0.9	2.9
SH03	SH03T04	0.80052	1.28388	218	0.390972	Tumor	110.965	0.88	2.3
SH03	SH03T05	1.14636	1.49112	207	0.416966	Tumor	114.697	0.79	6.9
SH03	SH03T06	1.46448	1.809	235	0.327196	Tumor	109.222	0.74	2.7
SH03	SH03T07	1.78248	2.15388	208	0.404832	Tumor	85.5218	0.84	2.5
SH03	SH03T08	2.4636	2.85708	218	0.394431	Tumor	86.3949	0.31	5.2
SH03	SH03T09	1.04316	0.83592	203	0.36768	Tumor	99.4801	0.82	2.2
SH03	SH03T10	1.3794	1.1346	197	0.435792	Tumor	81.5738	0.38	4.5
SH03	SH03T11	1.72068	1.42524	218	0.40595	Tumor	101.417	0.23	4.5
SH03	SH03T12	2.1144	1.75512	216	0.364778	Tumor	84.5593	0.21	4.9
SH03	SH03T13	2.39364	2.09496	207	0.376435	Tumor	82.3571	0.22	4.4
SH03	SH03T14	2.79204	2.44968	223	0.355664	Tumor	83.1464	0.22	4.2
SH03	SH03T15	3.11784	2.80176	198	0.418394	Tumor	87.0072	0.82	4.7
SH03	SH03T16	1.63848	0.54948	200	0.433395	Tumor	95.5221	0.9	2.7
SH03	SH03T17	1.98216	0.91692	204	0.373333	Tumor	92.9432	0.77	2.5
SH03	SH03T18	2.3052	1.22388	199	0.461276	Tumor	82.4313	0.91	2.7
SH03	SH03T19	2.63448	1.60812	225	0.377444	Tumor	94.5784	0.89	2.4
SH03	SH03T20	3.01824	1.89072	203	0.422803	Tumor	100.955	0.88	4.6
SH03	SH03T21	3.24432	2.16168	202	0.431777	Tumor	94.6604	0.89	4.7
SH03	SH03T22	3.51972	2.6466	196	0.429745	Tumor	89.6447	0.86	4.6
SH03	SH03T23	2.29392	0.47472	200	0.42753	Tumor	102.888	0.9	2.4
SH03	SH03T24	2.64708	0.83028	197	0.409553	Tumor	84.4117	0.83	2.6
SH03	SH03T25	2.98644	1.2204	202	0.412054	Tumor	87.9091	0.8	5.6
SH03	SH03T26	3.37476	1.62132	204	0.433005	Tumor	83.4383	0.85	4.6
SH03	SH03T27	3.61212	1.94508	215	0.415814	Tumor	82.9218	0.86	4.6
SH03	SH03T28	3.13272	0.7464	202	0.401446	Tumor	89.3253	0.83	4.6
SH03	SH03T29	3.3642	1.14876	201	0.425517	Tumor	105.289	0.83	4.6
SH03	SH03N01					Normal	90.484
SH04	SH04T01	0.8813	2.1121	441	0.396107	Tumor	85.1492	0.7	6
SH04	SH04T02	1.3846	2.279	429	0.397023	Tumor	85.9563	0.7	4.8
SH04	SH04T03	1.8463	2.3323	399	0.443724	Tumor	94.4651	0.77	3.4
SH04	SH04T04	0.7631	1.6745	376	0.467931	Tumor	105.213	0.82	3
SH04	SH04T05	1.1913	1.8329	387	0.46524	Tumor	104.611	0.83	3.4
SH04	SH04T06	1.6457	1.9249	416	0.40301	Tumor	82.5111	0.69	5
SH04	SH04T07	2.1011	1.9376	428	0.367474	Tumor	82.5849	0.59	5.1
SH04	SH04T08	0.5714	1.1549	387	0.51453	Tumor	88.0088	0.89	2.9
SH04	SH04T09	0.9963	1.2803	417	0.400681	Tumor	84.459	0.63	5.8
SH04	SH04T10	1.4202	1.3514	383	0.460817	Tumor	85.6575	0.82	3.3
SH04	SH04T11	1.85	1.4853	400	0.455185	Tumor	103.658	0.83	3.5
SH04	SH04T12	2.296	1.5173	401	0.434883	Tumor	111.445	0.78	3.5
SH04	SH04T13	0.7629	0.6869	394	0.503269	Tumor	94.3744	0.89	2.9
SH04	SH04T14	1.2288	0.7826	454	0.405474	Tumor	103.174	0.7	6.1
SH04	SH04T15	1.6603	0.9072	388	0.4195	Tumor	117.844	0.71	3.4
SH04	SH04T16	2.1443	1.0291	427	0.380904	Tumor	94.1574	0.65	4.7
SH04	SH04T17	1.3883	0.4141	389	0.423743	Tumor	90.0122	0.74	3.1
SH04	SH04T18	1.9195	0.5449	390	0.403441	Tumor	103.896	0.71	3.2
SH04	SH04N01					Normal	84.8305
SH05	SH05T01	1.8699	4.1191	391	0.262995	Tumor	83.8888	0.6	6
SH05	SH05T02	2.5278	4.1379	401	0.260276	Tumor	102.33	0.62	6.1
SH05	SH05T03	1.6222	3.7975	368	0.183326	Tumor	90.1163	0.28	5.9
SH05	SH05T04	2.265	3.7016	387	0.262021	Tumor	95.4949	0.59	6.1
SH05	SH05T05	2.9111	3.6264	407	0.262316	Tumor	89.8058	0.62	6.1
SH05	SH05T06	0.9667	3.3804	381	0.232743	Tumor	99.8275	0.45	6.1
SH05	SH05T07	1.5458	3.2757	354	0.272279	Tumor	84.663	0.58	6.1
SH05	SH05T08	2.2024	3.1924	358	0.290855	Tumor	92.9656	0.68	6
SH05	SH05T09	2.8413	3.0891	366	0.149645	Tumor	130.393	0.23	5.7
SH05	SH05T10	3.4618	3.04	413	0.299799	Tumor	88.4984	0.8	4
SH05	SH05T11	3.8817	2.7724	412	0.260607	Tumor	96.16	0.67	3.9
SH05	SH05T12	0.941	2.7339	371	0.250296	Tumor	89.685	0.55	6.2
SH05	SH05T13	1.4623	2.6583	384	0.237826	Tumor	104.6	0.54	6.1
SH05	SH05T14	2.0732	2.4936	341	0.271327	Tumor	108.276	0.65	6.2
SH05	SH05T15	2.7041	2.4054	318	0.188286	Tumor	95.9965	0.45	5.7
SH05	SH05T16	3.3331	2.3317	366	0.140423	Tumor	104.775	0.27	3.9
SH05	SH05T17	3.9169	2.244	415	0.269236	Tumor	94.439	0.68	3.9
SH05	SH05T18	4.295	1.8998	423	0.250553	Tumor	112.638	0.63	3.9
SH05	SH05T19	1.0682	2.0587	322	0.248272	Tumor	86.9249	0.43	6.6
SH05	SH05T20	1.5952	1.9504	334	0.260564	Tumor	96.6512	0.52	6.7
SH05	SH05T21	2.1388	1.8556	279	0.223686	Tumor	92.5821	0.32	6.4
SH05	SH05T22	2.684	1.8226	333	0.273979	Tumor	98.7617	0.59	5.6
SH05	SH05T23	3.3723	1.6901	377	0.151483	Tumor	87.1535	0.33	3.9
SH05	SH05T24	1.0991	1.5319	343	0.270282	Tumor	91.0968	0.55	6.7
SH05	SH05T25	1.655	1.468	329	0.227337	Tumor	84.4473	0.4	6.7
SH05	SH05T26	2.1065	1.3347	350	0.231536	Tumor	90.6508	0.47	6.3
SH05	SH05T27	2.5389	1.3003	314	0.254641	Tumor	83.1815	0.46	6.2
SH05	SH05T28	1.2917	1.0672	342	0.249703	Tumor	90.1829	0.49	6.6
SH05	SH05T29	1.9344	0.9175	360	0.22715	Tumor	89.9209	0.45	6.3
SH05	SH05T30	3.9068	1.6734	405	0.28059	Tumor	85.9416	0.71	4
SH05	SH05N01					Normal	85.5916
SH06	SH06T01	0.7848	1.4368	135	0.309444	Tumor	91.126	0.53	4.4
SH06	SH06T02	1.2007	1.4689	134	0.3365	Tumor	83.4444	0.74	2.2
SH06	SH06T03	1.6394	1.5026	134	0.237216	Tumor	82.0493	0.62	2.3
SH06	SH06T04	2.0735	1.4904	110	0.274036	Tumor	82.139	0.46	4.2
SH06	SH06T05	2.5092	1.4228	97	0.304753	Tumor	86.5685	0.46	4.2
SH06	SH06T06	0.6485	0.9674	128	0.309648	Tumor	91.763	0.63	2.3
SH06	SH06T07	1.0938	1.0787	129	0.347729	Tumor	88.34	0.68	2.5
SH06	SH06T08	1.526	1.0431	132	0.290008	Tumor	84.7212	0.44	4.7
SH06	SH06T09	1.9768	0.9751	118	0.269576	Tumor	93.0943	0.47	4.5
SH06	SH06T10	2.3717	0.9004	101	0.330139	Tumor	97.4738	0.53	4.3
SH06	SH06T11	0.9804	0.6937	114	0.261702	Tumor	95.1132	0.5	2.3
SH06	SH06T12	1.3824	0.6478	101	0.161842	Tumor	94.5184	0.3	2.3
SH06	SH06T13	1.8462	0.6354	112	0.242902	Tumor	107.471	0.57	2.1
SH06	SH06T14	2.2096	0.5356	103	0.213816	Tumor	111.318	0.48	2.1
SH06	SH06T15	2.5734	0.5334	108	0.268222	Tumor	94.1251	0.6	2.1
SH06	SH06N01					Normal	98.5112
SH07	SH07T01	2.1619	2.8831	346	0.328867	Tumor	105.998	0.7	2
SH07	SH07T02	1.0908	2.3256	397	0.230912	Tumor	100.584	0.33	1.9
SH07	SH07T03	1.6468	2.2853	369	0.338894	Tumor	88.8751	0.66	2
SH07	SH07T04	2.2851	2.3908	413	0.286332	Tumor	103.177	0.66	2
SH07	SH07T05	2.8438	2.4695	435	0.327469	Tumor	99.497	0.7	4
SH07	SH07T06	3.3921	2.584	420	0.311629	Tumor	91.6986	0.41	2
SH07	SH07T07	1.0015	1.8004	404	0.239077	Tumor	84.206	0.53	2
SH07	SH07T08	1.6842	1.6632	403	0.23496	Tumor	93.0982	0.63	2
SH07	SH07T09	2.2718	1.6981	331	0.38448	Tumor	93.4268	0.74	2.1
SH07	SH07T10	2.9098	1.7209	342	0.383439	Tumor	94.4748	0.65	4
SH07	SH07T11	3.4334	1.8178	392	0.315378	Tumor	87.1626	0.59	2
SH07	SH07T12	3.6033	2.1284	398	0.373786	Tumor	93.9418	0.7	2
SH07	SH07T13	1.1255	1.2196	486	0.252362	Tumor	110.606	0.7	2
SH07	SH07T14	1.6476	1.1975	347	0.323752	Tumor	89.5334	0.69	2.1
SH07	SH07T15	2.1947	1.1981	361	0.269878	Tumor	88.9708	0.57	2.1
SH07	SH07T16	2.7216	1.1578	359	0.328685	Tumor	89.644	0.66	2.1
SH07	SH07T17	3.3424	1.2108	430	0.295788	Tumor	99.8741	0.49	2
SH07	SH07T18	1.5583	0.6072	355	0.286406	Tumor	103.1	0.61	2
SH07	SH07T19	2.0714	0.7325	336	0.282345	Tumor	88.8247	0.53	2
SH07	SH07N01					Normal	95.2577
SH08	SH08T01	0.5606	1.5439	187	0.284914	Tumor	110.643	0.76	2.2
SH08	SH08T02	0.8929	1.8164	137	0.319438	Tumor	117.132	0.87	2.1
SH08	SH08T03	1.4479	2.1284	127	0.356496	Tumor	100.524	0.89	2.1
SH08	SH08T04	2.0817	2.3625	115	0.277243	Tumor	105.771	0.61	2
SH08	SH08T05	2.5464	2.5571	106	0.247113	Tumor	111.938	0.57	2
SH08	SH08T06	0.8728	1.3608	154	0.284227	Tumor	97.4481	0.75	2.1
SH08	SH08T07	1.4163	1.4792	195	0.211872	Tumor	124.238	0.62	4.2
SH08	SH08T08	1.938	1.525	208	0.211774	Tumor	137.691	0.67	4.2
SH08	SH08T09	2.5866	1.615	117	0.256513	Tumor	109.061	0.73	2
SH08	SH08T10	1.0681	0.9091	185	0.182919	Tumor	105.098	0.73	2.1
SH08	SH08T11	1.8024	0.9796	139	0.23454	Tumor	97.7889	0.78	2.1
SH08	SH08T12	2.3094	1.0682	145	0.178297	Tumor	128.121	0.57	2
SH08	SH08T13	2.879	1.0682	91	0.316615	Tumor	121.422	0.72	2
SH08	SH08T14	1.666	0.5229	173	0.236584	Tumor	104.394	0.55	6.2
SH08	SH08N01					Normal	127.579
SH09	SH09T01	1.6861	3.6739	646	0.47137	Tumor	118.841	0.93	1.9
SH09	SH09T02	2.3434	3.891	662	0.445566	Tumor	113.089	0.9	1.9
SH09	SH09T03	1.7392	3.2215	650	0.469237	Tumor	119.784	0.92	1.9
SH09	SH09T04	2.29	3.3298	649	0.46692	Tumor	100.141	0.88	3.9
SH09	SH09T05	2.9022	3.2761	647	0.499057	Tumor	107.764	0.97	1.9
SH09	SH09T06	3.5907	3.1518	644	0.440242	Tumor	101.877	0.88	1.9
SH09	SH09T07	4.4719	3.0123	637	0.474495	Tumor	121.128	0.93	1.9
SH09	SH09T08	1.2739	2.7909	650	0.418346	Tumor	96.5385	0.85	1.9
SH09	SH09T09	1.8913	2.7253	656	0.373242	Tumor	103.437	0.76	1.9
SH09	SH09T10	2.6182	2.7011	636	0.487596	Tumor	103.962	0.94	1.9
SH09	SH09T11	3.6018	2.7207	630	0.361797	Tumor	96.5175	0.58	3.4
SH09	SH09T12	1.2498	2.0036	657	0.459087	Tumor	102.827	0.91	1.9
SH09	SH09T13	1.9241	1.988	645	0.446595	Tumor	101.06	0.72	5.8
SH09	SH09T14	2.4703	1.9605	652	0.435247	Tumor	111.157	0.76	3.8
SH09	SH09T15	3.0544	2.1091	636	0.345469	Tumor	91.3089	0.42	5.9
SH09	SH09T16	4.0845	2.229	651	0.411581	Tumor	94.3374	0.84	1.9
SH09	SH09T17	4.608	2.0484	660	0.437218	Tumor	99.8813	0.89	2
SH09	SH09T18	1.5101	1.4745	649	0.461034	Tumor	97.5332	0.85	3.9
SH09	SH09T19	2.1593	1.4834	657	0.459225	Tumor	106.595	0.92	2
SH09	SH09T20	2.9761	1.3337	630	0.474483	Tumor	110.525	0.9	2
SH09	SH09T21	3.6047	1.3364	622	0.428232	Tumor	93.4492	0.81	2
SH09	SH09T22	4.1118	1.2697	655	0.439183	Tumor	103.258	0.89	2
SH09	SH09T23	2.6204	0.9005	652	0.408397	Tumor	110.285	0.82	2
SH09	SH09T24	3.3161	0.8503	620	0.436042	Tumor	109.99	0.82	2
SH09	SH09N01					Normal	97.8607
SH10	SH10T01	0.5389	2.6989	206	0.452791	Tumor	109.026	0.9	4.2
SH10	SH10T02	1.0365	2.9424	223	0.358673	Tumor	97.7833	0.69	3.4
SH10	SH10T03	2.0447	3.3451	214	0.359093	Tumor	93.1177	0.63	3.9
SH10	SH10T04	2.5903	3.4253	196	0.414786	Tumor	104.54	0.73	4.1
SH10	SH10T05	3.2917	3.5108	198	0.473692	Tumor	95.2178	0.9	4
SH10	SH10T06	3.9169	3.5354	203	0.464527	Tumor	95.5429	0.9	3.7
SH10	SH10T07	4.66	3.3871	203	0.474468	Tumor	104.946	0.92	3.9
SH10	SH10T08	0.4243	2.0084	209	0.412364	Tumor	87.956	0.8	4.6
SH10	SH10T09	0.8202	2.2039	232	0.397108	Tumor	102.554	0.8	4.8
SH10	SH10T10	2.0864	2.559	210	0.316976	Tumor	97.7415	0.52	4.7
SH10	SH10T11	2.8992	2.729	218	0.378317	Tumor	104.069	0.74	4.8
SH10	SH10T12	3.8319	2.729	194	0.469784	Tumor	90.9987	0.89	3.8
SH10	SH10T13	4.6495	2.6161	196	0.477291	Tumor	91.1287	0.92	3.8
SH10	SH10T14	0.6256	1.5828	218	0.397216	Tumor	89.9102	0.76	5.1
SH10	SH10T15	1.1895	1.7161	212	0.407274	Tumor	103.835	0.8	4.6
SH10	SH10T16	2.2431	1.7867	221	0.397023	Tumor	90.5508	0.77	4.5
SH10	SH10T17	2.8201	1.9302	217	0.395382	Tumor	113.621	0.76	4.4
SH10	SH10T18	3.6861	1.9756	198	0.391525	Tumor	98.9729	0.69	4.1
SH10	SH10T19	4.4936	2.0498	199	0.473005	Tumor	89.5093	0.91	3.7
SH10	SH10T20	5.1046	1.999	198	0.489222	Tumor	88.153	0.96	3.6
SH10	SH10T21	1.5487	0.8276	236	0.381369	Tumor	106.769	0.77	5.2
SH10	SH10T22	2.341	0.7848	212	0.383481	Tumor	95.9992	0.73	4.4
SH10	SH10T23	3.023	0.8874	212	0.382245	Tumor	113.904	0.72	4.5
SH10	SH10T24	3.5186	1.0005	199	0.401266	Tumor	95.9724	0.72	4.6
SH10	SH10T25	4.623	1.4792	200	0.456095	Tumor	93.9688	0.86	3.9
SH10	SH10T26	5.1064	1.2659	193	0.471948	Tumor	100.292	0.87	3.9
SH10	SH10T27	2.0349	0.3316	204	0.418975	Tumor	90.589	0.8	4.7
SH10	SH10N01					Normal	92.6805
SH11	SH11T01	0.5449	1.353	153	0.447686	Tumor	105.596	0.74	5.6
SH11	SH11T02	0.9152	1.586	156	0.437385	Tumor	89.6005	0.74	3.8
SH11	SH11T03	1.3785	1.6	166	0.419663	Tumor	96.7124	0.67	5.7
SH11	SH11T04	0.4359	0.9177	159	0.406642	Tumor	112.726	0.85	2
SH11	SH11T05	0.8518	1.0585	152	0.435678	Tumor	102.192	0.74	3.8
SH11	SH11T06	1.2462	1.2138	165	0.428145	Tumor	106.393	0.73	3.8
SH11	SH11T07	1.7143	1.2558	156	0.465981	Tumor	100.886	0.77	3.8
SH11	SH11T08	0.6122	0.5094	160	0.443669	Tumor	112.34	0.79	4
SH11	SH11T09	1.0418	0.6127	159	0.44295	Tumor	96.8143	0.79	3.9
SH11	SH11T10	1.4714	0.7063	164	0.469909	Tumor	115.107	0.91	1.9
SH11	SH11T11	1.8921	0.8172	166	0.463361	Tumor	116.215	0.8	3.9
SH11	SH11T12	1.051	0.2659	160	0.465906	Tumor	101.14	0.79	3.9
SH11	SH11T13	1.5404	0.3427	160	0.44625	Tumor	116.807	0.86	2
SH11	SH11N01					Normal	123.665
SH12	SH12T01	2.2675	5.705	416	0.460207	Tumor	95.0307	0.94	2.3
SH12	SH12T02	2.5776	4.901	421	0.459827	Tumor	98.5346	0.94	2.4
SH12	SH12T03	3.544	3.4832	416	0.427752	Tumor	97.282	0.87	2.4
SH12	SH12T04	4.6567	1.8991	441	0.373168	Tumor	103.316	0.57	6.5
SH12	SH12T05	5.0018	0.9601	427	0.39419	Tumor	104.733	0.81	2.4
SH12	SH12N01					Normal	90.0182
SH13	SH13T01	0.7872	2.4454	154	0.299981	Tumor	93.1932	0.52	4.8
SH13	SH13T02	0.8445	1.6837	170	0.375146	Tumor	100.299	0.79	5.4
SH13	SH13T03	1.4182	1.9246	163	0.366086	Tumor	95.3454	0.85	3.8
SH13	SH13T04	1.9085	2.1557	170	0.375129	Tumor	91.0294	0.85	4
SH13	SH13T05	2.2868	2.4027	177	0.346927	Tumor	103.915	0.76	3.9
SH13	SH13T06	3.9245	2.1608	148	0.347865	Tumor	94.619	0.76	2
SH13	SH13T07	4.3433	2.1602	154	0.299851	Tumor	100.676	0.7	2
SH13	SH13T08	0.5183	1.0459	159	0.373164	Tumor	90.7271	0.75	5.6
SH13	SH13T09	1.1768	1.0926	163	0.377908	Tumor	95.301	0.81	4.9
SH13	SH13T10	1.7961	1.0561	171	0.355187	Tumor	123.585	0.73	5
SH13	SH13T11	2.45	1.0919	167	0.377677	Tumor	80.0671	0.8	4
SH13	SH13T12	3.0593	1.242	172	0.37936	Tumor	89.6998	0.85	4
SH13	SH13T13	4.632	1.4227	153	0.296961	Tumor	105.672	0.66	2.1
SH13	SH13T14	2.6205	0.5337	163	0.350681	Tumor	89.0357	0.73	4.4
SH13	SH13T15	3.2307	0.5996	176	0.362193	Tumor	90.4965	0.84	4
SH13	SH13T16	4.3206	0.8563	164	0.362104	Tumor	104.627	0.73	3.7
SH13	SH13N01					Normal	84.2093
