# Supplementary material for: Tumor phylogeography reveals block-shaped spatial heterogeneity and the mode of evolution in Hepatocellular Carcinoma
Source: Nat Commun. 2024 Apr 12;15:3169. doi: 10.1038/s41467-024-47541-9 (PMC11015015; doi:10.1038/s41467-024-47541-9)
Supplement: Supplementary file 6 — Supplementary Data 3 [file 41467_2024_47541_MOESM6_ESM.xlsx]

## Sheet: Data S3
Supplementary Data 3. The biomarkers used in this study
Type	Biomarker	Cancer Type	Reference
Diagnose	Vascular invasion	HCC	PMID: 21320499
Diagnose	Metastasis	HCC	PMID: 21159642
Treatment	TIDE	Melanoma	PMID: 30127393
Treatment	GEP	Melanoma+pan-cancer	PMID: 28650338
Treatment	IMPRES	Melanoma	PMID: 30127394
Treatment	Cytolytic score	Pan-cancer	PMID: 25594174
Treatment	Immune Class	HCC	PMID: 28624577
Treatment	Inflammatory	HCC	PMID: 32710922
